# Supplementary material for: Long-Term Antibacterial Film Nanocomposite Incorporated with Patchouli Essential Oil Prepared by Supercritical CO2 Cyclic Impregnation for Wound Dressing
Source: Molecules. 2021 Aug 18;26(16):5005. doi: 10.3390/molecules26165005 (PMC8400993; doi:10.3390/molecules26165005)
Supplement: Supplementary file 1 [file molecules-26-05005-s001.zip]

Archive with 1 entries (1 files):
- molecules-1306555-supplementary.pdf
